# Supplementary material for: Submicroscopic Plasmodium falciparum Carriage and Molecular Markers of Antimalarial Drug Resistance Among Outpatients Attending Korle Bu Teaching Hospital, Ghana
Source: Trop Med Infect Dis. 2026 Jul 9;11(7):190. doi: 10.3390/tropicalmed11070190 (PMC13417555; doi:10.3390/tropicalmed11070190)
Supplement: Supplementary file 1 [file tropicalmed-11-00190-s001.zip]

Archive with 1 entries (1 files):
- tropicalmed-4344272-supplementary.pdf
